# Supplementary material for: Ampicillin-susceptible Enterococcus faecium infections: clinical features, causal clades, and contribution of MALDI-TOF to early detection
Source: Microbiol Spectr. 2023 Sep 25;11(5):e04545-22. doi: 10.1128/spectrum.04545-22 (PMC10581188; doi:10.1128/spectrum.04545-22)
Supplement: Table S1 — Demographic and clinical data collected for each patient. [file spectrum.04545-22-s0005.xlsx]

## Sheet: Feuil1
Supplementary Table 1. Demographic and clinical data collected for the each patient
ampicillin_susceptibility	date_sample	sex	date_of_birth	age (y)	date_of_hospit.	department	comorbidities	reason_for_referral	previous_hospit>24hours_during_last year	MDRO_carriage_during_last_year	delay_between_admission_and_positive_sample_with_EFM	Died (before 20/06/2021)
susceptible	DD/MM/YYYY	Female	DD/MM/YYYY		DD/MM/YYYY	cardiology	none	deterioration of general condition	no data	ESBL	F-B	yes
resistant		Male				cardiac surgery	no data	sigmoid abscess/sigmoid diverticular disease	no	CPE		no
						digestive surgery	cardiovascular risk factors	anemia	yes	VRE
						orthopaedic surgery	cardiovascular disease	acute cholangitis		negative
						vascular surgery	solid cancer	arteriosclerosis obliterans/ amputation		no data
						consultation	organ transplant	febrile neutropenia		MRSA
						emergency	hematologic malignancy	heart attack
						dermatology	chronic renal failure	no data
						endocrinology	autoimmune or systemic disease	stroke
						geriatric		pre-op or pre-transplant exam
						home hospitalisation		cardiac surgery
						haematology		cholecystitis
						gastroenterology		fall
						immunology		colitis
						internal medicine		coma
						nephrology		covid-19 infection
						brain surgery		vaso-occlusive crisis
						oncology		cystectomy
						surgery ICU		cardiac failure
						medical ICU		cirrhotic liver failure
						cardiac ICU		respiratory distress
						nephrology ICU		diabetes
						rehabilitation		diverticulitis
						acute care ward		pancreaticoduodenectomy
						urology		pressure sores
						chronic care facilitiy		transplantation
								graft versus host disease
								hemorrhage
								hepatectomy
								liver disease
								jaudnice
								infection/severe infection
								acute renal failure
								toxic epidermal necrolysis
								biliary stent obstruction
								intestinal obstruction
								intestinal perforation
								peritonitis
								loss of autonomy
								pneumonia
								polytrauma
								JJ stent
								ascites
								cancer cares
								hemopathy cares
								acute urinary retention
								myocardial infarction
								cognitive impairment
								sigmoid volvulus
