# Supplementary material for: Ampicillin-susceptible Enterococcus faecium infections: clinical features, causal clades, and contribution of MALDI-TOF to early detection
Source: Microbiol Spectr. 2023 Sep 25;11(5):e04545-22. doi: 10.1128/spectrum.04545-22 (PMC10581188; doi:10.1128/spectrum.04545-22)
Supplement: Table S2 — Characteristics of the isolates. [file spectrum.04545-22-s0006.xlsx]

## Sheet: Table_isolates
Supplementary table 2. Characteristics of the 52 isolates sequenced and the 72 isolates obtained from the literature.
Isolates	Amoxicillin susceptibility	MLST	EFM_clade	pbp5 genetic environment*	Note on genetic environment	Amino acid at position 466’ of PBP5	Amino acid at position 485 of PBP5	Accession_number	Site or host	Source
EFM-R-01	Resistant	80	A1	F		S	A	GCA_947053285.1	Blood	This study
EFM-R-02	Resistant	80	A1	F		S	A	GCA_947051935.1	Urine	This study
EFM-R-03	Resistant	80	A1	G		S	A	GCA_947051785.1	Urine	This study
EFM-R-04	Resistant	80	A1	F		S	A	GCA_947051855.1	Urine	This study
EFM-R-05	Resistant	266	A1	F		S	A	GCA_947051775.1	Abdominal drainage	This study
EFM-R-06	Resistant	80	A1	G		S	A	GCA_947051885.1	Urine	This study
EFM-R-07	Resistant	117	A1	G		S	A	GCA_947051995.1	Urine	This study
EFM-R-08	Resistant	117	A1	F		S	A	GCA_947051845.1	Urine	This study
EFM-R-09	Resistant	117	A1	F		S	A	GCA_947051915.1	Urine	This study
EFM-R-10	Resistant	117	A1	F		S	A	GCA_947051805.1	Urine	This study
EFM-R-11	Resistant	80	A1	G		S	A	GCA_947051675.1	Urine	This study
EFM-R-12	Resistant	117	A1	F		S	A	GCA_947051645.1	Urine	This study
EFM-R-13	Resistant	117	A1	F		S	A	GCA_947051725.1	Urine	This study
EFM-R-14	Resistant	80	A1	G		S	A	GCA_947051655.1	Urine	This study
EFM-R-15	Resistant	80	A1	G		S	A	GCA_947051695.1	Abdominal collection	This study
EFM-R-17	Resistant	17	A1	C		S	A	GCA_947052005.1	Blood	This study
EFM-R-18	Resistant	612	A1	F		S	A	GCA_947051685.1	Urine	This study
EFM-R-22	Resistant	117	A1	F		S	A	GCA_947051745.1	Blood	This study
EFM-R-23	Resistant	80	A1	F		S	A	GCA_947051735.1	Blood	This study
EFM-R-24	Resistant	19	A1	NA**	sequence fragment upstream and downstream pbp5	-	M	GCA_947051705.1	Bone biopsy	This study
EFM-R-25	Resistant	323	A1	F		S	A	GCA_947051665.1	Blood	This study
EFM-R-26	Resistant	18	A1	C		S	A	GCA_947051715.1	Blood	This study
EFM-R-27	Resistant	80	A1	G		S	A	GCA_947052135.1	Bone biopsy	This study
EFM-R-28	Resistant	80	A1	G		S	A	GCA_947052105.1	Urine	This study
EFM-R-29	Resistant	117	A1	F		S	A	GCA_947052025.1	Lung	This study
EFM-R-30	Resistant	192	A1	F		S	A	GCA_947052125.1	Bile	This study
EFM-S-01	Susceptible	21	A2	A		-	M	GCA_947052085.1	Peritoneal fluid	This study
EFM-S-02	Susceptible	32	A2	A		-	M	GCA_947052045.1	Bile	This study
EFM-S-03	Susceptible	-	A2	A		-	M	GCA_947052035.1	Bile	This study
EFM-S-04	Susceptible	32	A2	A		-	M	GCA_947051975.1	Bile	This study
EFM-S-05	Susceptible	-	A2	A		-	M	GCA_947052075.1	Peritoneal fluid	This study
EFM-S-06	Susceptible	60	B	A		-	M	GCA_947052055.1	Peritoneal fluid	This study
EFM-S-07	Susceptible	214	A2	A		-	M	GCA_947052115.1	Peritoneal fluid	This study
EFM-S-08	Susceptible	22	A2	A		-	M	GCA_947051875.1	Bile	This study
EFM-S-09	Susceptible	22	A2	A		-	M	GCA_947052015.1	Peritoneal fluid	This study
EFM-S-10	Susceptible	32	A2	A		-	M	GCA_947052065.1	Bile	This study
EFM-S-11	Susceptible	92	A2	A		-	M	GCA_947051905.1	Peritoneal fluid	This study
EFM-S-12	Susceptible	648	B	A		-	M	GCA_947052095.1	Bile	This study
EFM-S-13	Susceptible	330	A2	A		-	M	GCA_947051925.1	Bile	This study
EFM-S-14	Susceptible	581	A2	A		-	M	GCA_947051895.1	Blood	This study
EFM-S-15	Susceptible	218	B	A		-	M	GCA_947051955.1	Veinous catheter	This study
EFM-S-17	Susceptible	1556	B	A		-	M	GCA_947051765.1	Bile	This study
EFM-S-18	Susceptible	178	B	A		-	M	GCA_947051865.1	Bile	This study
EFM-S-22	Susceptible	32	A2	A		-	M	GCA_947051965.1	Bile	This study
EFM-S-23	Susceptible	-	A2	A		-	M	GCA_947051945.1	Abdominal collection	This study
EFM-S-24	Susceptible	-	A2	NA**	sequence fragmented upstream and downstream pbp5	-	M	GCA_947051795.1	Bone biopsy	This study
EFM-S-25	Susceptible	121	A1	A		-	M	GCA_947051815.1	Urine	This study
EFM-S-26	Susceptible	107	B	A		-	M	GCA_947053295.1	Bile	This study
EFM-S-27	Susceptible	685	B	A		-	M	GCA_947051985.1	Bile	This study
EFM-S-28	Susceptible	104	A2	A		-	M	GCA_947051835.1	Urine	This study
EFM-S-29	Susceptible	42	A2	H		-	M	GCA_947051825.1	Bile	This study
EFM-S-30	Susceptible	1203	A2	A		-	M	GCA_947051755.1	Blood	This study
1_230_933	Resistant	18	A1	D	N’s in the assembly	-	A	GCA_000157435.1	Blood	PMID: 22354958
1_231_502	Resistant	203	A1	C		S	A	GCA_000157535.1	Blood	PMID: 22354958
1_231_501	Susceptible	52	A2	A		-	M	GCA_000157555.1	Blood	PMID: 22354958
1_141_733	Susceptible	327	B	A		-	M	GCA_000157575.1	Wound	PMID: 22354958
1_231_410	Resistant	17	A1	C	N’s in the assembly	S	A	GCA_000157595.1	Skin and soft tissue	PMID: 22354958
1_231_408	Resistant	582	Reca	C	N’s in the assembly	S	A	GCA_000157615.1	Blood	PMID: 22354958
Com12	Susceptible	107	B	A		-	M	GCA_000157635.1	Feces	PMID: 22354958
Com15	Susceptible	583	B	A		-	M	GCA_000157655.1	Feces	PMID: 22354958
E980	Susceptible	94	B	A		-	M	GCA_000172615.1	Feces	PMID: 20398277
E1071	Susceptible	32	A2	A		-	M	GCA_000172655.1	Feces	PMID: 20398277
E1162	Resistant	17	A1	NA**		-	T	GCA_000172675.1	Blood	PMID: 20398277
E1636	Resistant	106	A2	NA**		-	M	GCA_000172835.1	Blood	PMID: 20398277
E1679	Resistant	114	A2	C		-	A	GCA_000172875.1	Vascular catheter tip	PMID: 20398277
U0317	Resistant	78	A1	C		S	A	GCA_000172915.1	Urine	PMID: 20398277
E1039	Susceptible	42	A2	H		-	M	GCA_000174935.1	Feces	PMID: 20398277
D344SRF	Susceptible	25	A2	NA**	no pbp5	no pbp5	no pbp5	GCA_000176295.1	Laboratory strain	NA
E4453	Resistant	192	A1	C		S	A	GCA_000239095.2	Feces	PMID: 20398277
E4452	Resistant	266	A1	C		S	A	GCA_000239115.2	Feces	PMID: 20398277
Aus0004	Resistant	17	A1	D		-	A	GCA_000250945.1	Blood	PMID: 22366422
LCT-EF90	NA	76	B	NA**	pbp5 fragmented	pbp5 fragmented	pbp5 fragmented	GCA_000258325.1	Laboratory strain	PMID: 22689242
EnGen0005	Susceptible	9	A2	H	N’s in the assembly	-	M	GCA_000321465.1	Feces	PMID: 24649513
EnGen0012	Susceptible	27	A2	A		-	M	GCA_000321485.1	Ascites	PMID: 24649513
EnGen0010	Susceptible	26	A2	A		-	M	GCA_000321505.1	Feces	PMID: 24649513
EnGen0022	Susceptible	9	A2	B	N’s in the assembly	-	M	GCA_000321525.1	Feces	PMID: 24649513
EnGen0013	Resistant	80	A1	D	N’s in the assembly	-	T	GCA_000321545.1	Blood	PMID: 24649513
EnGen0014	Susceptible	150	A2	B		-	M	GCA_000321565.1	Pig	PMID: 24649513
EnGen0019	Susceptible	151	A2	B		-	M	GCA_000321585.1	Pig	PMID: 24649513
EnGen0008	Susceptible	5	A2	B		-	M	GCA_000321605.1	Pig	PMID: 24649513
EnGen0015	Susceptible	61	B	A		-	M	GCA_000321625.1	Feces	PMID: 24649513
EnGen0017	Susceptible	92	A2	A		-	M	GCA_000321645.1	Feces	PMID: 24649513
EnGen0002	Resistant	117	Rec	C		S	A	GCA_000321665.1	Feces	PMID: 24649513
EnGen0011	Susceptible	26	A2	NA**	N’s in the assembly	-	M	GCA_000321685.1	Blood	PMID: 24649513
EnGen0004	Susceptible	127	A2	A		-	M	GCA_000321705.1	Blood	PMID: 24649513
EnGen0016	Resistant	64	A1	C		-	A	GCA_000321725.1	Hospitalized patient (unknown site)	PMID: 24649513
EnGen0021	Resistant	5	A2	B		-	M	GCA_000321745.1	Feces	PMID: 24649513
EnGen0009	Susceptible	21	A2	A		-	M	GCA_000321765.1	Rumen	PMID: 24649513
EnGen0020	Susceptible	27	A2	A		-	M	GCA_000321785.1	Dog	PMID: 24649513
EnGen0001	Susceptible	158	A2	H	N’s in the assembly	-	M	GCA_000321805.1	Chicken	PMID: 24649513
EnGen0018	Susceptible	159	A2	A		-	M	GCA_000321825.1	Caecum	PMID: 24649513
EnGen0007	Susceptible	160	A2	A		-	M	GCA_000321845.1	Feces	PMID: 24649513
EnGen0003	Susceptible	163	B	A		-	M	GCA_000321865.1	Feces	PMID: 24649513
EnGen0028	Susceptible	75	B	NA**	pbp5 fragmented	pbp5 fragmented	pbp5 fragmented	GCA_000321885.1	Cheese	PMID: 24649513
EnGen0029	Susceptible	77	B	A		-	M	GCA_000321905.1	Fish burger	PMID: 24649513
EnGen0027	Susceptible	67	A2	H		-	M	GCA_000321925.1	Blood	PMID: 24649513
EnGen0032	Susceptible	104	A2	A		-	M	GCA_000321945.1	Mouse	PMID: 24649513
EnGen0031	Susceptible	22	A2	A		-	M	GCA_000321965.1	Pus	PMID: 24649513
EnGen0025	Resistant	92	A2	C		D	A	GCA_000321985.1	Stomach	PMID: 24649513
EnGen0035	Susceptible	66	A2	A		-	M	GCA_000322005.1	Gut	PMID: 24649513
EnGen0039	Susceptible	69	A2	A		-	M	GCA_000322025.1	River water	PMID: 24649513
EnGen0040	Susceptible	66	A2	H	N’s in the assembly	-	M	GCA_000322045.1	River water	PMID: 24649513
EnGen0036	Resistant	18	A1	D		-	A	GCA_000322065.1	Blood	PMID: 24649513
EnGen0042	Susceptible	289	B	A		-	M	GCA_000322085.1	Feces	PMID: 24649513
EnGen0024	Resistant	210	A2	C		-	A	GCA_000322105.1	Urine	PMID: 24649513
EnGen0033	NA	299	B	A		-	M	GCA_000322125.1	Blood	PMID: 24649513
EnGen0026	NA	296	B	A		-	M	GCA_000322145.1	Hospitalized patient (unknown site)	PMID: 24649513
EnGen0044	Susceptible	27	A2	A		-	M	GCA_000322165.1	Poultry	PMID: 24649513
EnGen0043	Resistant	12	A2	C		S	A	GCA_000322185.1	Chicken	PMID: 24649513
EnGen0034	NA	117	A1	C		S	A	GCA_000322205.1	Urine	PMID: 24649513
EnGen0038	Susceptible	331	B	A		-	M	GCA_000322225.1	Blood	PMID: 24649513
EnGen0030	Resistant	325	A1	D	N’s in the assembly	-	A	GCA_000322245.1	Blood	PMID: 24649513
EnGen0056	Susceptible	327	B	A		-	M	GCA_000322265.1	Blood	PMID: 24649513
EnGen0052	Resistant	332	A2	A/C***		-	M	GCA_000322285.1	Blood	PMID: 24649513
EnGen0047	Susceptible	328	B	A		-	M	GCA_000322305.1	Blood	PMID: 24649513
EnGen0048	Susceptible	310	A2	I		-	M	GCA_000322325.1	Chicken	PMID: 24649513
EnGen0054	Resistant	78	A1	D		-	A	GCA_000322345.1	Catheter	PMID: 24649513
EnGen0051	Resistant	78	A1	C		S	A	GCA_000322365.1	Hospitalized patient (unknown site)	PMID: 24649513
EnGen0050	Resistant	78	A1	NA**	N’s in the assembly	S	A	GCA_000322385.1	Wound	PMID: 24649513
EnGen0046	Resistant	78	A1	C		S	A	GCA_000322405.1	Blood	PMID: 24649513
EnGen0057	Resistant	78	A1	D	N’s in the assembly	-	A	GCA_000322425.1	Feces	PMID: 24649513
EnGen0045	NA	78	A1	H		D	A	GCA_000322445.1	Hospitalized patient (unknown site)	PMID: 24649513
EnGen0049	NA	78	A1	C		S	A	GCA_000322465.1	Hospitalized patient (unknown site)	PMID: 24649513
C68	Resistant	16	A1	E		S	A	GCA_001543825.1	Feces	NA
*pbp5 genetic environment as described in PMID: 27821450. Patterns F to H are newly described environment.
**Not applicable
***Pattern C according to PCR-based analysis by Montealegre et al. (PMID: 27821450) and A according to whole genome sequence
